# Supplementary material for: Undocumented translocations spawn taxonomic inflation in Sri Lankan fire rasboras (Actinopterygii, Cyprinidae)
Source: PeerJ. 2018 Dec 20;6:e6084. doi: 10.7717/peerj.6084 (PMC6304270; doi:10.7717/peerj.6084)
Supplement: File S2 — coi alignment of Rasboroides used in the phylogenetic analysis [file peerj-06-6084-s002.txt]

>AP011432_Rasbora_vaterifloris
GGCACCCTTTATCTCGTATTCGGTGCCTGAGCTGGAATAGTTGGAACTGCACTTAGTCTCCTTATTCGTGCTGAGCTCAGTCAGCCAGGATCACTTTTAGGGGATGATCAGATCTATAATGTAATTGTTACTGCCCACGCGTTTGTAATAATTTTCTTTATAGTGATACCAATGCTTATTGGCGGTTTTGGTAATTGACTAGTCCCACTAATAATTGGAGCCCCAGATATGGCATTTCCACGAATAAATAATATAAGCTTCTGACTTCTCCCACCATCATTTCTTTTATTATTAGCATCTTCAGGGGTTGAGGCTGGAGCTGGAACAGGCTGAACAGTATACCCTCCTTTATCAGGTAATCTTGCCCATGCAGGAGCATCAGTAGATCTAACTATTTTTTCACTACATTTAGCCGGAGTCTCATCAATTCTTGGTGCTATTAATTTTATTACAACAATTATTAATATAAAACCCCCAGCCATTACTCAATATCAAACCCCTTTATTCGTATGATCTGTATTAGTAACAGCTGTTTTACTACTTCTATCCCTACCTGTATTAGCCGCTGGAATTACAATACTTCTTACAGATCGAAATCTTAATACTACATTCTTTGACCCAGCCGGAGGAGGAGATCCAATCCTATATCAACACCTATTTTGATTCTTT
>DZ3513_Horadandia_atukorali_galgamuwa
GGCACCCTCTATCTTGTATTCGGTGCCTGAGCTGGAATAGTTGGAACTGCACTTAGCCTCCTAATTCGTGCTGAACTAAGCCAACCCGGATCGCTACTAGGAGATGACCAAATTTATAATGTCATTGTTACTGCTCACGCTTTTGTAATAATTTTCTTTATAGTTATACCTATGCTCATTGGGGGATTTGGAAATTGATTAGTTCCACTAATAATTGGGGCCCCTGATATGGCATTTCCGCGAATAAATAATATAAGCTTTTGATTACTTCCGCCATCATTCCTCCTACTTCTAGCATCTTCCGGGGTTGAAGCTGGAGCCGGGACAGGGTGAACAGTATATCCGCCACTTGCAGGTAATCTTGCCCATGCAGGAGCATCAGTAGACTTAACTATCTTCTCACTTCACTTAGCAGGTGTATCATCAATTCTTGGGGCTATTAATTTTATTACAACAATTATTAACATGAAACCCCCAGCTATTACTCAATACCAAACTCCATTATTTGTTTGAGCTGTGTTAGTAACAGCTGTTTTACTACTTCTCTCACTACCTGTTCTGGCCGCTGGGATTACAATACTTCTTACTGACCGAAATCTTAATACTACATTCTTTGACCCTGCCGGAGGAGGAGACCCAATTCTTTATCAGCACTTATTCTGATTCTTT
>WHT1J_Horadandia_atukorali_Neluwa
GGCACCCTCTATCTTGTATTCGGTGCCTGAGCTGGAATAGTTGGAACTGCACTTAGCCTCCTAATTCGTGCTGAACTAAGCCAACCCGGATCGCTACTAGGAGATGACCAAATTTATAATGTTATTGTTACTGCTCACGCTTTTGTAATAATTTTCTTTATAGTTATACCTATGCTCATTGGGGGATTTGGAAATTGATTAGTTCCACTAATAATTGGGGCCCCTGATATGGCATTTCCGCGAATAAATAATATAAGCTTTTGATTACTTCCGCCATCATTCCTCCTACTTCTAGCATCTTCCGGGGTTGAAGCTGGAGCCGGGACAGGGTGAACAGTATATCCGCCACTTGCGGGTAATCTTGCCCATGCAGGAGCATCAGTAGACTTAACTATCTTCTCACTTCACTTAGCAGGTGTATCATCAATTCTTGGGGCTATTAATTTTATTACAACAATTATTAACATGAAACCCCCAGCTATTACTCAATACCAGACTCCATTATTTGTTTGAGCTGTGTTAGTAACAGCCGTTTTACTACTTCTCTCACTACCTGTTCTGGCCGCTGGGATTACAATACTTCTTACTGACCGAAATCTTAATACTACATTCTTTGACCCTGCCGGAGGAGGAGACCCAATTCTTTATCAGCACTTATTCTGATTCTTT
>DZ3286_Horadandia_atukorali_remuna
GGCACCCTCTATCTTGTATTCGGTGCCTGAGCTGGAATAGTTGGAACTGCACTTAGCCTCCTAATTCGTGCTGAACTAAGCCAACCCGGATCGCTACTAGGAGATGACCAAATTTATAATGTTATTGTTACTGCTCACGCTTTTGTAATAATTTTCTTTATAGTTATACCTATGCTCATTGGGGGATTTGGAAATTGATTAGTTCCACTAATAATTGGGGCCCCTGATATGGCATTTCCGCGAATAAATAATATAAGCTTTTGATTACTTCCGCCATCATTTCTCCTACTTCTAGCATCTTCCGGGGTTGAAGCTGGAGCCGGGACAGGGTGAACAGTATATCCGCCACTTGCGGGTAATCTTGCCCATGCAGGAGCATCAGTAGACTTAACTATCTTCTCACTTCACTTAGCAGGTGTATCATCAATTCTTGGGGCTATTAATTTTATTACAACAATTATTAACATGAAACCCCCAGCTATTACTCAATACCAGACTCCATTATTTGTTTGAGCTGTGTTAGTAACAGCTGTTTTACTACTTCTCTCACTACCTGTTCTGGCCGCTGGGATTACAATACTTCTTACTGACCGAAATCTTAATACTACATTCTTTGACCCTGCCGGAGGAGGAGACCCAATTCTTTATCAGCACTTATTCTGATTCTTT
>DZ3285_Horadandia_atukorali_Remuna
GGCACCCTCTATCTTGTATTCGGTGCCTGAGCTGGAATAGTTGGAACTGCACTTAGCCTCCTAATTCGTGCTGAACTAAGCCAACCCGGATCGCTACTAGGAGATGACCAAATTTATAATGTTATTGTTACTGCTCACGCTTTTGTAATAATTTTCTTTATAGTTATACCTATGCTCATTGGGGGATTTGGAAATTGATTAGTTCCACTAATAATTGGGGCCCCTGATATGGCATTTCCGCGAATAAATAATATAAGCTTTTGATTACTTCCGCCATCATTTCTCCTACTTCTAGCATCTTCCGGGGTTGAAGCTGGAGCCGGGACAGGGTGAACAGTATATCCGCCACTTGCGGGTAATCTTGCCCATGCAGGAGCATCAGTAGACTTAACTATCTTCTCACTTCACTTAGCAGGTGTATCATCAATTCTTGGGGCTATTAATTTTATTACAACAATTATTAACATGAAACCCCCAGCTATTACTCAATACCAGACTCCATTATTTGTTTGAGCTGTGTTAGTAACAGCTGTTTTACTACTTCTCTCACTACCTGTTCTGGCCGCTGGGATTACAATACTTCTTACTGACCGAAATCTTAATACTACATTCTTTGACCCTGCCNNNNNNNNNNNNNNNNNNNNNNNNNNNNNNNNNNNNNNNNNNNNN
>DZ3114_Horadandia_atukorali_DFR
GGCACCCTCTATCTTGTATTCGGTGCCTGAGCTGGAATAGTTGGAACTGCACTTAGCCTCCTAATTCGTGCTGAACTAAGCCAACCCGGATCGCTACTAGGAGATGACCAAATTTATAATGTTATTGTTACTGCTCACGCTTTTGTAATAATTTTCTTTATAGTTATACCTATGCTCATTGGGGGATTTGGAAATTGATTAGTTCCACTAATAATTGGGGCCCCTGATATGGCATTTCCGCGAATAAATAATATAAGCTTTTGATTACTTCCGCCATCATTTCTCCTACTTCTAGCATCTTCCGGGGTTGAAGCTGGAGCCGGGACAGGGTGAACAGTATATCCGCCACTTGCGGGTAATCTTGCCCATGCAGGAGCATCAGTAGACTTAACTATCTTCTCACTTCACTTAGCAGGTGTATCATCAATTCTTGGGGCTATTAATTTTATTACAACAATTATTAACATGAAACCCCCAGCTATTACTCAATACCAGACTCCATTATTTGTTTGAGCTGTGTTAGTAACAGCTGTTTTACTACTTCTCTCACTACCTGTTCTGGCCGCTGGGATTACAATACTTCTTACTGACCGAAATCTTAATACTACATTCTTTGACCCTGCCGGAGGAGGAGACCCAATTCTTTATCAGCACTTATTCTGATTCNNN
>DZ3761_Rasboroides_vaterifloris_gilimale
GGCACCCTTTATCTAGTATTCGGTGCCTGAGCTGGAATAGTTGGAACTGCACTTAGTCTCCTTATTCGTGCTGAACTCAGTCAGCCAGGATCACTTTTAGGGGACGATCAGATCTATAATGTAATTGTTACTGCCCACGCGTTTGTAATAATTTTCTTTATAGTAATACCAATGCTTATTGGTGGTTTTGGTAATTGACTAGTCCCACTAATAATTGGGGCCCCAGATATGGCATTTCCACGAATAAATAACATAAGCTTCTGACTTCTCCCACCATCATTTCTTCTATTATTAGCATCTTCAGGGGTTGAGGCTGGAGCTGGAACAGGCTGAACAGTATACCCCCCACTATCAGGCAATCTTGCCCATGCAGGAGCATCAGTAGACCTAACTATTTTTTCATTACATTTGGCCGGAGTCTCATCAATTCTTGGTGCTATTAATTTTATTACAACAATTATCAATATAAAACCACCAGCCATTACTCAATATCAAACCCCCTTATTCGTATGGTCTGTGTTAGTAACAGCTGTTTTACTACTTCTATCCCTACCTGTATTAGCCGCTGGGATTACAATACTTCTTACAGATCGAAATCTTAATACTACATTCTTTGATCCAGCCGGAGGAGGAGATCCGATCCTATATCAACACCTATTTTGATTCTTT
>DZ3760_Rasboroides_vaterifloris_gilimale
GGCACCCTTTATCTAGTATTCGGTGCCTGAGCTGGAATAGTTGGAACTGCACTTAGTCTCCTTATTCGTGCTGAGCTCAGTCAGCCAGGATCACTTTTAGGGGACGATCAGATCTATAATGTAATTGTTACTGCCCACGCGTTTGTAATAATTTTCTTTATAGTAATACCAATGCTTATTGGTGGTTTTGGTAATTGACTAGTCCCACTAATAATTGGGGCCCCAGATATGGCATTTCCACGAATAAATAACATAAGCTTCTGACTTCTCCCACCATCATTTCTTCTATTATTAGCATCTTCAGGGGTTGAGGCTGGAGCTGGAACAGGCTGAACAGTATACCCCCCACTATCAGGCAATCTTGCCCATGCAGGAGCATCAGTAGACCTAACTATTTTTTCATTACATTTGGCCGGAGTCTCATCAATTCTTGGTGCTATTAATTTTATTACAACAATTATCAATATAAAACCACCAGCCATTACTCAATATCAAACCCCCTTATTCGTATGGTCTGTGTTAGTAACAGCTGTTTTACTACTTCTATCCCTACCTGTATTAGCCGCTGGGATTACAATACTTCTTACAGATCGAAATCTTAATACTACATTCTTTGATCCAGCCGGAGGAGGAGATCCGATCCTATATCAACACCTATTTTGATTCTTT
>DZ3759_Rasboroides_vaterifloris_gilimale
GGCACCCTTTATCTAGTATTCGGTGCCTGAGCTGGAATAGTTGGAACTGCACTTAGTCTCCTTATTCGTGCTGAGCTCAGTCAGCCAGGATCACTTTTAGGGGACGATCAGATCTATAATGTAATTGTTACTGCCCACGCGTTTGTAATAATTTTCTTTATAGTAATACCAATGCTTATTGGTGGTTTTGGTAATTGACTAGTCCCACTAATAATTGGGGCCCCAGATATGGCATTTCCACGAATAAATAACATAAGCTTCTGACTTCTCCCACCATCATTTCTTCTATTATTAGCATCTTCAGGGGTTGAGGCTGGAGCTGGAACAGGCTGAACAGTATACCCCCCACTATCAGGCAATCTTGCCCATGCAGGAGCATCAGTAGACCTAACTATTTTTTCATTACATTTGGCCGGAGTCTCATCAATTCTTGGTGCTATTAATTTTATTACAACAATTATCAATATAAAACCACCAGCCATTACTCAATATCAAACCCCCTTATTCGTATGGTCTGTGTTAGTAACAGCTGTTTTACTACTTCTATCCCTACCTGTATTAGCCGCTGGGATTACAATACTTCTTACAGATCGAAATCTTAATACTACATTCTTTGATCCAGCCGGAGGAGGAGATCCGATCCTATATCAACACCTATTTTGATTCTTT
>DZ3243_Rasboroides_pallidus_nawalapitiya
GGCACCCTTTATCTCGTATTCGGTGCCTGAGCTGGAATAGTTGGAACTGCACTTAGTCTCCTTATTCGTGCTGAGCTCAGTCAGCCAGGATCACTTTTAGGGGATGATCAGATCTATAATGTAATTGTTACTGCCCACGCGTTTGTAATAATTTTCTTTATAGTGATACCAATGCTTATTGGCGGTTTTGGTAATTGACTAGTCCCACTAATAATTGGAGCCCCAGATATGGCATTTCCACGAATAAATAATATAAGCTTCTGACTTCTCCCACCATCATTTCTTTTATTATTAGCATCTTCAGGGGTTGAGGCTGGAGCTGGAACAGGCTGAACAGTATACCCTCCTTTATCAGGTAATCTTGCCCATGCAGGAGCATCAGTAGATCTAACTATTTTTTCACTACATTTAGCCGGAGTCTCATCAATTCTTGGTGCTATTAATTTTATTACAACAATTATTAATATAAAACCCCCAGCCATTACTCAATATCAAACCCCTTTATTCGTATGATCTGTATTAGTAACAGCTGTTTTACTACTTCTATCCCTACCTGTATTAGCCGCTGGAATTACAATACTTCTTACAGATCGAAATCTTAATACTACATTCTTTGACCCAGCCGGAGGAGGAGATCCAATCCTATATCAACACCTATTTTGATTCTTT
>DZ3242_Rasboroides_palliidus_nawalapitiya
GGCACCCTTTATCTCGTATTCGGTGCCTGAGCTGGAATAGTTGGAACTGCACTTAGTCTCCTTATTCGTGCTGAGCTCAGTCAGCCAGGATCACTTTTAGGGGATGATCAGATCTATAATGTAATTGTTACTGCCCACGCGTTTGTAATAATTTTCTTTATAGTGATACCAATGCTTATTGGCGGTTTTGGTAATTGACTAGTCCCACTAATAATTGGAGCCCCAGATATGGCATTTCCACGAATAAATAATATAAGCTTCTGACTTCTCCCACCATCATTTCTTTTATTATTAGCATCTTCAGGGGTTGAGGCTGGAGCTGGAACAGGCTGAACAGTATACCCTCCTTTATCAGGTAATCTTGCCCATGCAGGAGCATCAGTAGATCTAACTATTTTTTCACTACATTTAGCCGGAGTCTCATCAATTCTTGGTGCTATTAATTTTATTACAACAATTATTAATATAAAACCCCCAGCCATTACTCAATATCAAACCCCTTTATTCGTATGATCTGTATTAGTAACAGCTGTTTTACTACTTCTATCCCTACCTGTATTAGCCGCTGGAATTACAATACTTCTTACAGATCGAAATCTTAATACTACATTCTTTGACCCAGCCGGAGGAGGAGATCCAATCCTATATCAACACCTATTTTGATTCTTT
>DZ3387_Rasboroides_cf_pallidus_niriella
GGCACCCTTTATCTCGTATTCGGTGCCTGAGCTGGAATAGTTGGAACTGCACTTAGTCTCCTTATTCGTGCTGAGCTCAGTCAGCCAGGATCACTTTTAGGGGATGATCAGATCTATAATGTAATTGTTACTGCCCACGCGTTTGTAATAATTTTCTTTATAGTGATACCAATGCTTATTGGCGGTTTTGGTAATTGACTAGTCCCACTAATAATTGGAGCCCCAGATATGGCATTTCCACGAATAAATAATATAAGCTTCTGACTTCTCCCACCATCATTTCTTTTATTATTAGCATCTTCAGGGGTTGAGGCTGGAGCTGGAACAGGCTGAACAGTATACCCTCCTTTATCAGGTAATCTTGCCCATGCAGGAGCATCAGTAGATCTAACTATTTTTTCACTACATTTAGCCGGAGTCTCATCAATTCTTGGTGCTATTAATTTTATTACAACAATTATTAATATAAAACCCCCAGCCATTACTCAATATCAAACCCCTTTATTCGTATGATCTGTATTAGTAACAGCTGTTTTACTACTTCTATCCCTACCTGTATTAGCCGCTGGAATTACAATACTTCTTACAGATCGAAATCTTAATACTACATTCTTTGACCCAGCCGGAGGAGGAGATCCAATCCTATATCAACACCTATTTTGATTCTTT
>DZ3335_Rasboroides_rohani
GGCACCCTTTATCTCGTATTCGGTGCCTGAGCTGGAATAGTTGGAACTGCACTTAGTCTCCTTATTCGTGCTGAGCTCAGTCAGCCAGGATCACTTTTAGGGGATGATCAGATCTATAATGTAATTGTTACTGCCCACGCGTTTGTAATAATTTTCTTTATAGTGATACCAATGCTTATTGGCGGTTTTGGTAATTGACTAGTCCCACTAATAATTGGAGCCCCAGATATGGCATTTCCACGAATAAATAATATAAGCTTCTGACTTCTCCCACCATCATTTCTTTTATTATTAGCATCTTCAGGGGTTGAGGCTGGAGCTGGAACAGGCTGAACAGTATACCCTCCTTTATCAGGTAATCTTGCCCATGCAGGAGCATCAGTAGATCTAACTATTTTTTCACTACATTTAGCCGGAGTCTCATCAATTCTTGGTGCTATTAATTTTATTACAACAATTATTAATATAAAACCCCCAGCCATTACTCAATATCAAACCCCTTTATTCGTATGATCTGTATTAGTAACAGCTGTTTTACTACTTCTATCCCTACCTGTATTAGCCGCTGGAATTACAATACTTCTTACAGATCGAAATCTTAATACTACATTCTTTGACCCAGCCGGAGGAGGGGATCCAATCCTATATCAACACCTATTTTGATTCTTT
>DZ3333_Rasboroides_rohani
GGCACCCTTTATCTCGTATTTGGTGCCTGAGCTGGAATAGTTGGAACTGCACTTAGTCTCCTTATTCGTGCTGAGCTCAGTCAGCCAGGATCACTTTTAGGGGATGATCAGATCTATAATGTAATTGTTACTGCCCACGCGTTTGTAATAATTTTCTTTATAGTGATACCAATGCTTATTGGCGGTTTTGGTAATTGACTAGTCCCACTAATAATTGGAGCCCCAGATATGGCATTTCCACGAATAAATAATATAAGCTTCTGACTTCTCCCACCATCATTTCTTTTATTATTAGCATCTTCAGGGGTTGAGGCTGGAGCTGGAACAGGCTGAACAGTATACCCTCCTTTATCAGGTAATCTTGCTCATGCAGGAGCATCAGTAGATCTAACTATTTTTTCACTACATTTAGCCGGAGTCTCATCAATTCTTGGTGCTATTAATTTTATTACAACAATTATTAATATAAAACCCCCAGCCATTACTCAATATCAAACCCCTTTATTCGTATGATCTGTATTAGTAACAGCTGTTTTACTACTTCTATCCCTACCTGTATTAGCCGCTGGAATTACAATACTTCTTACAGATCGAAATCTTAATACTACATTCTTTGACCCAGCCGGAGGAGGAGATCCAATCCTATATCAACACCTATTTTGATTCTTT
>DZ3298_Rasboroides_pallidus_pitigala
GGCACCCTTTATCTCGTATTCGGTGCCTGAGCTGGAATAGTTGGAACTGCACTTAGTCTCCTTATTCGTGCTGAGCTCAGTCAGCCAGGATCACTTTTAGGGGATGATCAGATCTATAATGTAATTGTTACTGCCCACGCGTTTGTAATAATTTTCTTTATAGTGATACCAATGCTTATTGGCGGTTTTGGTAATTGACTAGTCCCACTAATAATTGGAGCCCCAGATATGGCATTTCCACGAATAAATAATATAAGCTTCTGACTTCTCCCACCATCATTTCTTTTATTATTAGCATCTTCAGGGGTTGAGGCTGGAGCTGGAACAGGCTGAACAGTATACCCTCCTTTATCAGGTAATCTTGCCCATGCAGGAGCATCAGTAGATCTAACTATTTTTTCACTACATTTAGCCGGAGTCTCATCAATTCTTGGTGCTATTAATTTTATTACAACAATTATTAATATAAAACCCCCAGCCATTACTCAATATCAAACCCCTTTATTCGTATGATCTGTATTAGTAACAGCTGTTTTACTACTTCTATCCCTACCTGTATTAGCCGCTGGAATTACAATACTTCTTACAGATCGAAATCTTAATACTACATTCTTTGACCCAGCCGGAGGAGGAGATCCAATCCTATATCAACACCTATTTTGATTCTTT
>DZ3297_Rasboroides_pallidus_pitigala
GGCACCCTTTATCTCGTATTCGGTGCCTGAGCTGGAATAGTTGGAACTGCACTTAGTCTCCTTATTCGTGCTGAGCTCAGTCAGCCAGGATCACTTTTAGGGGATGATCAGATCTATAATGTAATTGTTACTGCCCACGCGTTTGTAATAATTTTCTTTATAGTGATACCAATGCTTATTGGCGGTTTTGGTAATTGACTAGTCCCACTAATAATTGGAGCCCCAGATATGGCATTTCCACGAATAAATAATATAAGCTTCTGACTTCTCCCACCATCATTTCTTTTATTATTAGCATCTTCAGGGGTTGAGGCTGGAGCTGGAACAGGCTGAACAGTATACCCTCCTTTATCAGGTAATCTTGCCCATGCAGGAGCATCAGTAGATCTAACTATTTTTTCACTACATTTAGCCGGAGTCTCATCAATTCTTGGTGCTATTAATTTTATTACAACAATTATTAATATAAAACCCCCAGCCATTACTCAATATCAAACCCCTTTATTCGTATGATCTGTATTAGTAACAGCTGTTTTACTACTTCTATCCCTACCTGTATTAGCCGCTGGAATTACAATACTTCTTACAGATCGAAATCTTAATACTACATTCTTTGACCCAGCCGGAGGAGGAGATCCAATCCTATATCAACACCTATTTTGATTCTTT
>DZ3101_Rasboroides_pallidus_horawala
GGCACCCTTTATCTCGTATTCGGTGCCTGAGCTGGAATAGTTGGAACTGCACTTAGTCTCCTTATTCGTGCTGAGCTCAGTCAGCCAGGATCACTTTTAGGGGATGATCAGATCTATAATGTAATTGTTACTGCCCACGCGTTTGTAATAATTTTCTTTATAGTGATACCAATGCTTATTGGCGGTTTTGGTAATTGACTAGTCCCACTAATAATTGGAGCCCCAGATATGGCATTTCCACGAATAAATAATATAAGCTTCTGACTTCTCCCACCATCATTTCTTTTATTATTAGCATCTTCAGGGGTTGAGGCTGGAGCTGGAACAGGCTGAACAGTATACCCTCCTTTATCAGGTAATCTTGCCCATGCAGGAGCATCAGTAGATCTAACTATTTTTTCACTACATTTAGCCGGAGTCTCATCAATTCTTGGTGCTATTAATTTTATTACAACAATTATTAATATAAAACCCCCAGCCATTACTCAATATCAAACCCCTTTATTCGTATGATCTGTATTAGTAACAGCTGTTTTACTACTTCTATCCCTACCTGTATTAGCCGCTGGAATTACAATACTTCTTACAGATCGAAATCTTAATACTACATTCTTTGACCCAGCCGGAGGAGGAGATCCAATCCTATATCAACACCTATTTTGATTCTTT
>DZ3100_Rasboroides_pallidus_horawala
GGCACCCTTTATCTCGTATTCGGTGCCTGAGCTGGAATAGTTGGAACTGCACTTAGTCTCCTTATTCGTGCTGAGCTCAGTCAGCCAGGATCACTTTTAGGGGATGATCAGATCTATAATGTAATTGTTACTGCCCACGCGTTTGTAATAATTTTCTTTATAGTGATACCAATGCTTATTGGCGGTTTTGGTAATTGACTAGTCCCACTAATAATTGGAGCCCCAGATATGGCATTTCCACGAATAAATAATATAAGCTTCTGACTTCTCCCACCATCATTTCTTTTATTATTAGCATCTTCAGGGGTTGAGGCTGGAGCTGGAACAGGCTGAACAGTATACCCTCCTTTATCAGGTAATCTTGCCCATGCAGGAGCATCAGTAGATCTAACTATTTTTTCACTACATTTAGCCGGAGTCTCATCAATTCTTGGTGCTATTAATTTTATTACAACAATTATTAATATAAAACCCCCAGCCATTACTCAATATCAAACCCCTTTATTCGTATGATCTGTATTAGTAACAGCTGTTTTACTACTTCTATCCCTACCTGTATTAGCCGCTGGAATTACAATACTTCTTACAGATCGAAATCTTAATACTACATTCTTTGACCCAGCCGGAGGAGGAGATCCAATCCTATATCAACACCTATTTTGATTCTTT
>DZ3360_Rasboroides_nigromarginata_athwelthota
GGCACCCTTTATCTAGTATTCGGTGCCTGAGCTGGAATAGTTGGAACTGCACTTAGTCTCCTTATTCGTGCTGAACTCAGTCAGCCAGGATCACTTTTAGGGGACGATCAGATCTATAATGTAATTGTTACTGCCCACGCGTTTGTAATAATTTTCTTTATAGTAATACCAATGCTTATTGGTGGTTTTGGTAATTGACTAGTCCCACTAATAATTGGGGCCCCAGATATGGCATTTCCACGAATAAATAACATAAGCTTCTGACTTCTCCCACCATCATTTCTTCTATTATTAGCATCTTCAGGGGTTGAGGCTGGAGCTGGAACAGGCTGAACAGTATACCCCCCACTATCAGGCAATCTTGCCCATGCAGGAGCATCAGTAGACCTAACTATTTTTTCATTACATTTGGCCGGAGTCTCATCAATTCTTGGTGCTATTAATTTTATTACAACAATTATCAATATAAAACCCCCAGCCATTACTCAATATCAAACCCCCTTATTCGTATGGTCTGTGTTAGTAACAGCTGTTTTACTACTTCTATCCCTACCTGTATTAGCCGCTGGGATTACAATACTTCTTACAGATCGAAATCTTAATACTACATTCTTTGATCCAGCCGGAGGAGGAGATCCGATCCTATATCAACACCTATTTTGATTCTTT
>DZ3359_Rasboroides_nigromarginata_athwelthota
GGCACCCTTTATCTAGTATTCGGTGCCTGAGCTGGAATAGTTGGAACTGCACTTAGTCTCCTTATTCGTGCTGAACTCAGTCAGCCAGGATCACTTTTAGGGGACGATCAGATCTATAATGTAATTGTTACTGCCCACGCGTTTGTAATAATTTTCTTTATAGTAATACCAATGCTTATTGGTGGTTTTGGTAATTGACTAGTCCCACTAATAATTGGGGCCCCAGATATGGCATTTCCACGAATAAATAACATAAGCTTCTGACTTCTCCCACCATCATTTCTTCTATTATTAGCATCTTCAGGGGTTGAGGCTGGAGCTGGAACAGGCTGAACAGTATACCCCCCACTATCAGGCAATCTTGCCCATGCAGGAGCATCAGTAGACCTAACTATTTTTTCATTACATTTGGCCGGAGTCTCATCAATTCTTGGTGCTATTAATTTTATTACAACAATTATCAATATAAAACCCCCAGCCATTACTCAATATCAAACCCCCTTATTCGTATGGTCTGTGTTAGTAACAGCTGTTTTACTACTTCTATCCCTACCTGTATTAGCCGCTGGGATTACAATACTTCTTACAGATCGAAATCTTAATACTACATTCTTTGATCCAGCCGGAGGAGGAGATCCGATCCTATATCAACACCTATTTTGATTCTTT
>MF991139_Malayochela_maassi_NRM50167
NNNNNNNNNNNNNNNNNNNNNNNNNNNNNNNNNNNNNNNNNNNNNNNNNNNNNNNNNNNNNNNNNNNNNNNNNNNNNNNNNNNNNNNNNNNNNNNNNNNNNNNNNNNNNNNNNNNNNNNNNTTATTGTTACTGCCCATGCTTTTGTAATAATCTTCTTTATAGTAATACCAATCCTAATTGGGGGCTTTGGAAATTGACTTGTACCATTAATAATCGGGGCCCCTGACATAGCATTTCCTCGAATAAATAACATAAGCTTTTGACTTCTACCCCCATCCTTTCTTCTTCTATTAGCCTCATCAGGTGTAGAAGTTGGGGCTGGAACAGGATGAACAGTTTACCCACCACTCGCAGGCAACTTAGCTCACGCAGGTGCATCTGTAGACTTAACAATCTTTTCATTACACCTAGCAGGTGTTTCATCAATTTTAGGGGCTATTAATTTTATTACCACAACCATTAATATAAAACCTCCAGCAATTACCCAATACCAAACCCCTCTATTTGTATGAGCCGTACTCATTACAGCTGTACTACTTCTTCTTTCTCTCCCAGTATTAGCCGCTGGTATTACAATACTCCTTACAGACCGTAATTTAAACACTTCATTCTTCGATCCCGCTGGAGGGGGAGATCCAATTCTTTATCAACACTTANNNNNNNNNNNN
>FJ753489_Devario_regina_LR1644
GGCACCCTTTATTTTATATTTGGTGCCTGAGCCGGAATAATAGGAACCGCCCTAAGCCTTATGATTCGAATTGAACTTGGTCAACCAGGAATGTTTTTTGGCGATGATCATTTTTATAATGTTGTAGTTACTGCCCATGCCTTCGTAATAATCTTCTTCATGGTGATGCCAATTCTAATCGGGGGCTTTGGAAATTGACTTGTACCACTTATACTTGGAGCCCCAGACATAGCATTTCCTCGAATAAATAATATAAGTTTCTGACTTCTTCCCCCATCAGCCATGTTATTAACAGCTTCTGCTGGTTTAAGTGGCGGCGCCGGAACAGGATGAACTGTATATCCCCCTCTTGCAGGCGTTGTCGCTCATCCGGAGATAGCTGTGGATCTAGTAATTTTTTCTCTTCATCTAGCTGGTGTTTCATCTATTTTAGGAGCAATTAATTTCATTACTACAATTATTAATATAAAACCACCAGCCATTTCACAATATCAAACCCCCTTATTTGTCTGAGCCGTTTTAGTAACAGCCGTACTTCTCCTCCTATCACTTCCAGTCCTTGCCGCTGGTATTACAATGCTTCTTACAGATCGAAACCTTAATACTACATTCTTTGACCCGTCAGGAGGGGGAGATCCAATTCTTTATCAACACTTATTTTGATTCTTT
>FJ753506_Chela_dadiburjori_LR1689
GGCACCCTTTACTTTATATTTGGTGCCTGAGCAGGTATACTAGGAACCGCCCTAAGCCTTCTTATTCGAATTGAGCTAGGACATCCAGGTACACAGTTCGGTAATGACCATTATTATAATGTTGTAGTTACTGCCCATGCCTTTGTCATAATTTTCTTTATAGTTATGCCAATTCTGATTGGGGGCTTTGGTAACTGACTTGTTCCACTTATAATTGGCGCCCCTGACATAGCCTTCCCACGAATAAATAACATAAGTTTTTGACTTTTACCTCCATCAATTTTAATACTTACAGCTTCCGCTGGGTGCGCAACTGGTGCAGGGACTGGTTGAACAGTTTACCCCCCTCTTGCAAGCATTGCATACCATCCGGGCACAGCCGTAGATTTTACAATTTTCTCTCTTCATCTAGCCGGAGTATCCTCAATTTTGGGAGCCATTAATTTTATTACAACTATTATTAATATAAAACCACCAGCGGCTTCCCAATACCAAACCCCCTTGTTCGTCTGAGCCGTTCTAGTAACAGCCGTACTTCTCCTCCTATCATTACCAGTACTTGCTGCCGGAATCACAATGCTTTTAACAGATCGAAACCTTAATACTACATTCTTTGACCCAGCGGGCGGAGGAGACCCCATCCTCTACCAACACCTATTTTGATTCTTT
