# Supplementary material for: Undocumented translocations spawn taxonomic inflation in Sri Lankan fire rasboras (Actinopterygii, Cyprinidae)
Source: PeerJ. 2018 Dec 20;6:e6084. doi: 10.7717/peerj.6084 (PMC6304270; doi:10.7717/peerj.6084)
Supplement: File S4 — cytb alignment of Rasboroides used in the phylogenetic analysis [file peerj-06-6084-s004.fas]

>DZ3761_Rasboroides_vaterifloris_gilimale
GGACAAATATCATTTTGAGGGGCCACAGTTATTACAAATCTCTTATCAGCCGTGCCCTATATAGGAGACATATTAGTACAATGAATTTGAGGAGGGTTCTCCGTAGATAATGCAACACTAACACGATTCTTTGCATTCCATTTCTTACTACCCTTTATTGTTATAGCTATAACTATAATACACCTATTATTTCTTCATGAAACAGGATCAAACAACCCACTTGGCCTTAACTCCAACGCAGACAAACTTCCTTTCCACCCATACTTCTCTTATAAAGACCTCCTCGGCTTCATAGTGATACTACTAGGCCTATCAGCCTTAGCACTATTTTCCCCAAATCTTCTAGGTGACCCGGAAAATTTTACTCCAGCAAATCCACTTGTTACACCTCCCCATATTAAGCCAGAATGATATTTTCTATTCGCATATGCTATTCTACGCTCTATCCCCAATAAATTAGGAGGAGTTCTTGCATTACTATTTTCCATCTTAGTATTATTAGTTGTACCACTCCTCCACACCTCAAAACAACGAGGAATATCATTCCGCCCAGCCACACAAATCCTATTTTGAACATTAGTAGCAGACATGCTTATTCTAACATGAATC
>DZ3760_Rasboroides_vaterifloris_gilimale
GGACAAATATCATTTTGAGGGGCCACAGTTATTACAAATCTCTTATCAGCCGTGCCCTATATAGGAGACATATTAGTACAATGAATTTGAGGAGGGTTCTCCGTAGATAATGCAACACTAACACGATTCTTTGCATTCCATTTCTTACTACCCTTTATTGTTATAGCTATAACTATAATACACCTATTATTTCTTCATGAAACAGGATCAAACAACCCACTTGGCCTTAACTCCAACGCAGACAAACTTCCTTTCCACCCATACTTCTCTTATAAAGACCTCCTCGGCTTCATAGTGATACTACTAGGCCTATCAGCCTTAGCACTATTTTCCCCAAATCTTCTAGGTGACCCGGAAAATTTTACTCCAGCAAATCCACTTGTTACACCTCCCCATATTAAGCCAGAATGATATTTTCTATTCGCATATGCTATTCTACGCTCTATCCCCAATAAATTAGGAGGAGTTCTTGCATTACTATTTTCCATCTTAGTATTATTAGTTGTACCACTCCTCCACACCTCAAAACAACGAGGAATATCATTCCGCCCAGCCACACAAATCCTATTTTGAACATTAGTAGCAGACATGCTTATTCTAACATGAATC
>DZ3759_Rasboroides_vaterifloris_gilimale
GGACAAATATCATTTTGAGGGGCCACAGTTATTACAAATCTCTTATCAGCCGTGCCCTATATAGGAGACATATTAGTACAATGAATTTGAGGAGGGTTCTCCGTAGATAATGCAACACTAACACGATTCTTTGCATTCCATTTCTTACTACCCTTTATTGTTATAGCTATAACTATAATACACCTATTATTTCTTCATGAAACAGGATCAAACAACCCACTTGGCCTTAACTCCAACGCAGACAAACTTCCTTTCCACCCATACTTCTCTTATAAAGACCTCCTCGGCTTCATAGTGATACTACTAGGCCTATCAGCCTTAGCACTATTTTCCCCAAATCTTCTAGGTGACCCGGAAAATTTTACTCCAGCAAATCCACTTGTTACACCTCCCCATATTAAGCCAGAATGATATTTTCTATTCGCATATGCTATTCTACGCTCTATCCCCAATAAATTAGGAGGAGTTCTTGCATTACTATTTTCCATCTTAGTATTATTAGTTGTACCACTCCTCCACACCTCAAAACAACGAGGAATATCATTCCGCCCAGCCACACAAATCCTATTTTGAACATTAGTAGCAGACATGCTTATTCTAACATGAATC
>DZ3360_Rasboroides_nigromarginata_athwelthota
GGACAAATATCATTTTGAGGGGCCACAGTTATTACAAATCTCTTATCAGCCGTGCCCTATATAGGAGACATATTAGTACAATGAATTTGAGGAGGGTTCTCCGTAGATAATGCAACACTAACACGATTCTTTGCATTCCATTTCTTACTACCCTTTATTGTTGTAGCTATAACTATAATACACCTATTATTTCTTCATGAAACAGGATCAAACAACCCACTTGGCCTTAACTCCAACGCAGACAAACTTCCTTTCCACCCATACTTCTCTTATAAAGACCTCCTCGGCTTCATAGTGATACTACTAGGCCTATCAGCCTTAGCACTATTTTCCCCAAATCTTCTAGGTGACCCGGAAAATTTTACTCCAGCAAATCCACTTGTTACACCTCCCCATATTAAGCCAGAATGATATTTTCTATTCGCATATGCTATTCTACGCTCTATCCCCAATAAATTAGGAGGAGTTCTTGCATTACTATTTTCCATCTTAGTATTATTAGTTGTACCACTCCTCCACACCTCAAAACAACGAGGAATATCATTCCGCCCAGCCACACAAATCCTATTTTGAACATTAGTAGCAGACATGCTTATTCTAACATGAATC
>DZ3359_Rasboroides_nigromarginata_athwelthota
GGACAAATATCATTTTGAGGGGCCACAGTTATTACAAATCTCTTATCAGCCGTGCCCTATATAGGAGACATATTAGTACAATGAATTTGAGGAGGGTTCTCCGTAGATAATGCAACACTAACACGATTCTTTGCATTCCATTTCTTACTACCCTTTATTGTTGTAGCTATAACTATAATACACCTATTATTTCTTCATGAAACAGGATCAAACAACCCACTTGGCCTTAACTCCAACGCAGACAAACTTCCTTTCCACCCATACTTCTCTTATAAAGACCTCCTCGGCTTCATAGTGATACTACTAGGCCTATCAGCCTTAGCACTATTTTCCCCAAATCTTCTAGGTGACCCGGAAAATTTTACTCCAGCAAATCCACTTGTTACACCTCCCCATATTAAGCCAGAATGATATTTTCTATTCGCATATGCTATTCTACGCTCTATCCCCAATAAATTAGGAGGAGTTCTTGCATTACTATTTTCCATCTTAGTATTATTAGTTGTACCACTCCTCCACACCTCAAAACAACGAGGAATATCATTCCGCCCAGCCACACAAATCCTATTTTGAACATTAGTAGCAGACATGCTTATTCTAACATGAATC
>DZ3243_Rasboroides_pallidus_nawalapitiya
GGACAAATATCATTTTGAGGTGCCACAGTTATTACAAATCTCTTATCAGCCGTACCCTATATAGGAGATATATTAGTACAATGAATTTGAGGGGGGTTCTCCGTAGATAATGCAACACTAACACGATTCTTTGCATTCCATTTCTTACTGCCCTTTATTGTTGTAGCTATAACTATAATACACCTACTATTTCTTCATGAAACAGGATCAAACAACCCACTTGGCCTTAACTCCAACGCAGACAAACTTCCTTTCCACCCATACTTCTCTTATAAAGACCTCCTCGGCTTCATGCTAATATTACTAGGCCTATCAACCCTGGCACTATTTTCCCCAAATCTTCTAGGTGACCCAGAAAATTTTACTCCAGCTAATCCACTAGTTACACCACCTCATATTAAGCCAGAATGATACTTTCTATTTGCATATGCTATTCTACGCTCTATCCCCAATAAACTAGGAGGAGTTCTTGCACTGCTATTTTCCATCTTAGTATTATTAGTTGTACCACTCCTCCACACCTCAAAACAACGAGGAATATCATTCCGCCCAGCCACACAAATCTTATTTTGAACATTAGTAGCAGACATGCTTATCCTAACATGAATC
>DZ3242_Rasboroides_pallidus_nawalapitiya
GGACAAATATCATTTTGAGGTGCCACAGTTATTACAAATCTCTTATCAGCCGTACCCTATATAGGAGATATATTAGTACAATGAATTTGAGGGGGGTTCTCCGTAGATAATGCAACACTAACACGATTCTTTGCATTCCATTTCTTACTGCCCTTTATTGTTGTAGCTATAACTATAATACACCTACTATTTCTTCATGAAACAGGATCAAACAACCCACTTGGCCTTAACTCCAACGCAGACAAACTTCCTTTCCACCCATACTTCTCTTATAAAGACCTCCTCGGCTTCATGCTAATATTACTAGGCCTATCAACCCTGGCACTATTTTCCCCAAATCTTCTAGGTGACCCAGAAAATTTTACTCCAGCTAATCCACTAGTTACACCACCTCATATTAAGCCAGAATGATACTTTCTATTTGCATATGCTATTCTACGCTCTATCCCCAATAAACTAGGAGGAGTTCTTGCACTGCTATTTTCCATCTTAGTATTATTAGTTGTACCACTCCTCCACACCTCAAAACAACGAGGAATATCATTCCGCCCAGCCACACAAATCTTATTTTGAACATTAGTAGCAGACATGCTTATCCTAACATGAATC
>DZ3387_Rasboroides_pallidus_niriella
NNNNNNNNNNNNNNNNNNNNNNNNNNNNNNNNNNNNNNNNNNNNNNNNNNNNNNNNNNNNNNNGGAGATATATTAGTACAATGAATTTGAGGGGGGTTCTCCGTAGATAATGCAACACTAACACGATTCTTTGCATTCCATTTCTTACTGCCCTTTATTGTTGTAGCTATAACTATAATACACCTACTATTTCTCCATGAAACAGGATCAAACAACCCACTTGGCCTTAACTCCAACGCAGACAAACTTCCTTTCCACCCATACTTCTCTTATAAAGACCTCCTCGGCTTCATGCTAATATTACTAGGCCTATCAACCCTGGCACTATTTTCCCCAAATCTTCTAGGTGACCCAGAAAATTTTACTCCAGCTAATCCACTAGTTACACCACCTCATATTAAGCCAGAATGATACTTTCTATTTGCATATGCTATTCTACGCTCTATCCCCAATAAACTAGGAGGAGTTCTTGCACTGCTATTTTCCATCTTAGTATTATTAGTTGTACCACTCCTCCACACCTCAAAACAACGAGGAATATCATTCCGCCCAGCCACACAAATCTTATTTTGAACATTAGTAGCAGACATGCTTATCCTAACATGAATC
>DZ3298_Rasboroides_pallidus_pitigala
GGACAAATATCATTTTGAGGTGCCACAGTTATTACAAATCTCTTATCAGCCGTACCCTATATAGGAGATATATTAGTACAATGAATTTGAGGGGGGTTCTCCGTAGATAATGCAACACTAACACGATTCTTTGCATTCCATTTCTTACTGCCCTTTATTGTTGTAGCTATAACTATAATACACCTACTATTTCTTCATGAAACAGGATCAAACAACCCACTTGGCCTTAACTCCAACGCAGACAAACTTCCTTTCCACCCATACTTCTCTTATAAAGACCTCCTCGGCTTCATGCTAATATTACTAGGCCTATCAACCCTGGCACTATTTTCCCCAAATCTTCTAGGTGACCCAGAAAATTTTACTCCAGCTAATCCACTAGTTACACCACCTCATATTAAGCCAGAATGATACTTTCTATTTGCATATGCTATTCTACGCTCTATCCCCAATAAACTAGGAGGAGTTCTTGCACTGCTATTTTCCATCTTAGTATTATTAGTTGTACCACTCCTCCACACCTCAAAACAACGAGGAATATCATTCCGCCCAGCCACACAAATCTTATTTTGAACATTAGTAGCAGACATGCTTATCCTAACATGAATC
>DZ3297_Rasboroides_pallidus_pitigala
GGACAAATATCATTTTGAGGTGCCACAGTTATTACAAATCTCTTATCAGCCGTACCCTATATAGGAGATATATTAGTACAATGAATTTGAGGGGGGTTCTCCGTAGATAATGCAACACTAACACGATTCTTTGCATTCCATTTCTTACTGCCCTTTATTGTTGTAGCTATAACTATAATACACCTACTATTTCTCCATGAAACAGGATCAAACAACCCACTTGGCCTTAACTCCAACGCAGACAAACTTCCTTTCCACCCATACTTCTCTTATAAAGACCTCCTCGGCTTCATGCTAATATTACTAGGCCTATCAACCCTGGCACTATTTTCCCCAAATCTTCTAGGTGACCCAGAAAATTTTACTCCAGCTAATCCACTAGTTACACCACCTCATATTAAGCCAGAATGATACTTTCTATTTGCATATGCTATTCTACGCTCTATCCCCAATAAACTAGGAGGAGTTCTTGCACTGCTATTTTCCATCTTAGTATTATTAGTTGTACCACTCCTCCACACCTCAAAACAACGAGGAATATCATTCCGCCCAGCCACACAAATCTTATTTTGAACATTAGTAGCAGACATGCTTATCCTAACATGAATC
>WHT16_Rasboroides_pallidus_Kottawa
NNNNNNNNNNNNNNNNNNNNNNNNNNNNNNNNNNNNNNNNNNNNNNNNGCCGTACCCTATATAGGAGATATATTAGTACAATGAATTTGAGGGGGGTTCTCCGTAGATAATGCAACACTAACACGATTTTTTGCATTCCATTTCTTACTGCCCTTTATTGTTGTAGCTATAACTATAATACACCTACTATTTCTTCATGAAACAGGATCAAACAACCCACTTGGCCTTAACTCCAACGCAGACAAACTTCCTTTCCACCCATACTTCTCTTATAAAGACCTCCTCGGCTTCATGCTAATATTACTAGGCCTATCAACCCTGGCACTATTTTCCCCAAATCTTCTAGGTGACCCAGAAAATTTTACTCCAGCCAATCCACTAGTTACACCACCCCATATTAAGCCAGAATGATATTTTCTATTTGCATATGCTATTCTACGCTCTATCCCCAATAAACTAGGAGGAGTTCTTGCACTGCTATTTTCCATCTTAGTATTATTAGTTGGACCACTCCTCCACACCTCAAAACAACGAGGAATATCATTCCGCCCAGCCACACAAANNNNNNNNNNNNNNNNNNNNNNNNNNNNNNNNNNNNNNNNNNNNNNN
>DZ3101_Rasboroides_pallidus_horawala
GGACAAATATCATTTTGAGGTGCCACAGTTATTACAAATCTCTTATCAGCCGTACCCTATATAGGAGATATATTAGTACAATGAATTTGAGGGGGGTTCTCCGTAGATAATGCAACACTAACACGATTTTTTGCATTCCATTTCTTACTGCCCTTTATTGTTGTAGCTATAACTATAATACACCTACTATTTCTTCATGAAACAGGATCAAACAACCCACTTGGCCTTAACTCCAACACAGACAAACTTCCTTTCCACCCATACTTCTCTTATAAAGACCTCCTCGGCTTCATACTAATATTACTAGGCCTATCAACCCTGGCACTATTTTCCCCAAATCTTCTAGGTGACCCAGAAAATTTTACTCCAGCTAATCCACTAGTTACACCACCCCATATTAAGCCAGAATGATACTTTCTATTTGCATATGCTATTCTACGCTCTATCCCCAATAAACTAGGAGGAGTTCTTGCACTGCTATTTTCCATCTTAGTATTATTAGTTGTACCACTCCTCCACACCTCAAAACAACGAGGAATATCATTCCGCCCAGCCACACAAATCTTATTTTGAACATTAGTAGCAGACATGCTTATCCTAACATGAATC
>DZ3100_Rasboroides_pallidus_horawala
GGACAAATATCATTTTGAGGTGCCACAGTTATTACAAATCTCTTATCAGCCGTACCCTATATAGGAGATATATTAGTACAATGAATTTGAGGGGGGTTCTCCGTAGATAATGCAACACTAACACGATTTTTTGCATTCCATTTCTTACTGCCCTTTATTGTTGTAGCTATAACTATAATACACCTACTATTTCTTCATGAAACAGGATCAAACAACCCACTTGGCCTTAACTCCAACACAGACAAACTTCCTTTCCACCCATACTTCTCTTATAAAGACCTCCTCGGCTTCATACTAATATTACTAGGCCTATCAACCCTGGCACTATTTTCCCCAAATCTTCTAGGTGACCCAGAAAATTTTACTCCAGCTAATCCACTAGTTACACCACCCCATATTAAGCCAGAATGATACTTTCTATTTGCATATGCTATTCTACGCTCTATCCCCAATAAACTAGGAGGAGTTCTTGCACTGCTATTTTCCATCTTAGTATTATTAGTTGTACCACTCCTCCACACCTCAAAACAACGAGGAATATCATTCCGCCCAGCCACACAAATCTTATTTTGAACATTAGTAGCAGACATGCTTATCCTAACATGAATC
>WHT44_Rasboroides_pallidus_bentara
NNNNNNNNNNNNNNNNNNNNNNNNNNNNNNNNNNNNNNNNNNNNNNNNGCCGTACCCTATATAGGAGATATATTAGTACAATGAATTTGAGGGGGGTTCTCCGTAGATAATGCAACACTAACACGATTCTTTGCATTCCATTTCTTACTGCCCTTTATTGTTGTAGCTATAACTATAATACACCTACTATTTCTTCATGAAACAGGATCAAACAACCCACTTGGCCTTAACTCCAACGCAGACAAACTTCCTTTCCACCCATACTTCTCTTATAAAGACCTCCTCGGCTTCATGCTAATATTACTAGGCCTATCAACCCTGGCACTATTTTCCCCAAATCTTCTAGGTGACCCAGAAAATTTTACTCCAGCTAATCCACTAGTTACACCACCTCATATTAAGCCAGAATGATACTTTCTATTTGCATATGCTATTCTACGCTCTATCCCCAATAAACTAGGAGGAGTTCTTGCACTACTATTTTCCATCTTAGTATTATTAATTGTACCACTCCTCCACACCTCAAAACAACGAGGAATATCATTCCGCCCAGCCNNNNNNNNNNNNNNNNNNNNNNNNNNNNNNNNNNNNNNNNNNNNNNNNNNNNNN
>WHT62_Rasboroides_pallidus_Gin
NNNNNNNNNNNNNNNNNNNNNNNNNNNNNNNNNNNNNNNNNNNNNNNNGCCGTACCCTATATAGGAGATATATTAGTACAATGAATTTGAGGGGGGTTCTCCGTAGATAATGCAACACTAACACGATTTTTTGCATTCCATTTCTTACTGCCCTTTATTGTTGTAGCTATAACTATAATACACCTACTATTTCTTCATGAAACAGGATCAAACAACCCACTTGGCCTTAACTCCAACGCAGACAAACTTCCTTTCCACCCATACTTCTCTTATAAAGACCTCCTCGGCTTCATGCTAATATTACTAGGCCTATCAACCCTGGCACTATTTTCCCCAAATCTTCTAGGTGACCCAGAAAATTTTACTCCAGCTAATCCACTAGTTACACCACCCCATATTAAGCCAGAATGATATTTTCTATTTGCATATGCTATTCTACGCTCTATCCCCAATAAACTAGGAGGAGTTCTTGCACTGCTATTTTCCATCTTAGTATTATTAGTTGTACCACTCCTCCACACCTCAAAACAACGAGGAATATCATTCCGCCCAGCCACACAAATCTTATTTTGAACATTAGTAGCAGACATGCTTATCCTAACATGNNNN
>DZ3333_Rasboroides_rohani_suriyakanda
GGACAAATATCATTTTGAGGTGCCACAGTTATTACAAATCTCTTATCAGCCGTACCCTATATAGGAGATATATTAGTACAATGAATTTGAGGGGGGTTCTCCGTAGATAATGCAACACTAACACGATTCTTTGCATTCCATTTCTTACTGCCCTTTATTGTTGTAGCTATAACTATAATACACCTACTATTTCTTCATGAAACAGGATCAAACAACCCACTTGGCCTTAACTCCAACGCAGACAAACTTCCTTTCCACCCATACTTCTCTTATAAAGACCTCCTCGGCTTCATGCTAATATTACTAGGCCTATCAACCCTGGCACTATTTTCCCCAAATCTTCTAGGTGACCCAGAAAATTTTACTCCAGCTAATCCACTAGTTACACCACCTCATATTAAGCCAGAATGATACTTTCTATTTGCATATGCTATTCTACGCTCTATCCCCAATAAACTAGGAGGAGTTCTTGCACTGCTATTTTCCATCTTAGTATTATTAGTTGTACCACTCCTCCACACCTCAAAACAACGAGGAATATCATTCCGCCCAGCCACACAAATCTTATTTTGAACATTAGTAGCAGACATGCTTATCCTAACATGAATC
>DZ3334_Rasboroides_rohani_suriyakanda
GGACAAATATCATTTTGAGGTGCCACAGTTATTACAAATCTCTTATCAGCCGTACCCTATATAGGAGATATATTAGTACAATGAATTTGAGGGGGGTTCTCCGTAGATAATGCAACACTAACACGATTCTTTGCATTCCATTTCTTACTGCCCTTTATTGTTGTAGCTATAACTATAATACACCTACTATTTCTTCATGAAACAGGATCAAACAACCCACTTGGCCTTAACTCCAACGCAGACAAACTTCCTTTCCACCCATACTTCTCTTATAAAGACCTCCTCGGCTTCATGCTAATATTACTAGGCCTATCAACCCTGGCACTATTTTCCCCAAATCTTCTAGGTGACCCAGAAAATTTTACTCCAGCTAATCCACTAGTTACACCACCTCATATTAAGCCAGAATGATACTTTCTATTTGCATATGCTATTCTACGCTCTATCCCCAATAAACTAGGAGGAGTTCTTGCACTGCTATTTTCCATCTTAGTATTATTAGTTGTACCACTCCTCCACACCTCAAAACAACGAGGAATATCATTCCGCCCAGCCACACAAATCTTATTTTGAACATTAGTAGCAGACATGCTTATCCTAACATGAATC
>DZ3335_Rasboroides_rohani_suriyakanda
GGACAAATATCATTTTGAGGTGCCACAGTTATTACAAATCTCTTATCAGCCGTACCCTATATAGGAGATATATTAGTACAATGAATTTGAGGGGGGTTCTCCGTAGATAATGCAACACTAACACGATTTTTTGCATTCCATTTCTTACTGCCCTTTATTGTTGTAGCTATAACTATAATACACCTACTATTTCTTCATGAAACAGGATCAAACAACCCACTTGGCCTTAACTCCAACGCAGACAAACTTCCTTTCCACCCATACTTCTCTTATAAAGACCTCCTCGGCTTCATGCTAATATTACTAGGCCTATCAACCCTGGCACTATTTTCCCCAAATCTTCTAGGTGACCCAGAAAATTTTACTCCAGCTAATCCACTAGTTACACCACCTCATATTAAGCCAGAATGATACTTTCTATTTGCATATGCTATTCTACGCTCTATCCCCAATAAACTAGGAGGAGTTCTTGCACTGCTATTTTCCATCTTAGTACTATTAGTTGTACCACTCCTCCACACCTCAAAACAACGAGGAATATCATTCCGCCCAGCCACACAAATCTTATTTTGAACATTAGTAGCAGACATGCTTATCCTAACATGAATC
>DZ3513_Horadandia_atukorali_Galgamuwa
GGACAAATATCATTCTGAGGAGCCACGGTCATTACAAACTTATTATCAGCCGTTCCATATGTAGGTGATATATTAGTTCAATGAATCTGAGGGGGATTTTCTGTAGACAACGCAACACTAACGCGATTTTTTGCATTCCACTTCCTTCTGCCGTTCGTTGTTGTAGCAATAACAATAATTCATCTACTATTCCTTCATGAAACAGGGTCAAACAACCCTCTAGGACTAAACTCCAACGCGGACAAACTTCCATTTCATCCATATTTTTCTTACAAAGACCTTCTCGGATTTGTAGTAATACTTTCAGCCCTCTCGGCCCTGGCATTATTTTCCCCCAACCTTCTAGGAGATCCAGAAAATTTTACACCAGCCAATCCGCTAGTTACGCCACCACATATTAAACCAGAGTGATATTTTTTATTTGCCTACGCCATTTTACGCTCTATCCCCAACAAGCTGGGGGGAGTACTTGCCTTACTTTTCTCGATCTTAGTACTCCTAGTAGTGCCACTTCTTCACACCTCAAAACAACGAGGGATATCATTTCGTCCGGCCACACAATTCCTATTTTGAGTTTTAGTGGCGGACATAATTATTTTAACATGAATC
>WHT1J_Horadandia_atukorali_Neluwa
GGACAAATATCAATCTGAGGGGCCACGGTCATTACAAACTTATTATCAGCCGTTCCATATGTAGGTGATATATTAGTTCAATGAATCTGAGGGGGATTTTCTGTAGACAACGCAACACTAACGCGATTCTTTGCATTCCACTTCCTTCTGCCGTTCATTGTTGTAGCAATAACAATAATTCATCTACTATTCCTTCATGAAACAGGGTCAAACAACCCTCTAGGACTAAACTCCAACGCAGACAAACTTCCATTTCATCCATATTTTTCCTACAAAGACCTTCTCGGATTTGTAGTAATACTTTCAGCCCTCTCGGCCCTGGCATTATTTTCCCCCAACCTTCTAGGAGACCCAGAAAATTTTACACCAGCCAATCCACTAGTTACGCCACCACATATTAAACCAGAGTGATATTTTTTATTTGCCTACGCCATTTTACGCTCTATCCCTAACAAACTGGGGGGAGTACTTGCCTTACTTTTCTCGATCTTAGTACTCCTAGTAGTGCCACTTCTTCACACCTCAAAACAACGAGGGATATCATTTCGTCCGGCCACACAATTCCTGTTTTGAGTTTTAGTGGCGGACATAATTATTTTAACATGAATC
>DZ3286_Horadandia_atukorali_horana
GGACAAATATCATTCTGAGGGGCCACGGTCATTACAAACTTATTATCAGCCGTTCCATATGTAGGTGATATATTAGTTCAATGAATCTGAGGGGGATTTTCTGTAGACAACGCAACACTAACGCGATTCTTTGCATTCCACTTCCTTCTGCCGTTCATTGTTGTAGCAATAACAATAATTCATCTACTATTCCTTCATGAAACAGGGTCAAACAACCCTCTAGGACTAAACTCCAACGCAGACAAACTTCCATTTCATCCATATTTTTCCTACAAAGACCTTCTCGGATTTGTAGTAATACTTTCAGCCCTCTCGGCCCTGGCATTATTTTCCCCCAACCTTCTAGGAGACCCAGAAAATTTTACACCAGCCAATCCACTAGTTACGCCACCACATATTAAACCAGAGTGATATTTTTTATTTGCCTACGCCATTTTACGCTCTATCCCTAACAAACTGGGGGGAGTACTTGCCTTACTTTTCTCGATCTTAGTACTCCTAGTAGTGCCACTTCTTCACACCTCAAAACAACGAGGGATATCATTTCGTCCGGCCACACAATTCCTGTTTTGAGTTTTAGTGGCGGACATAATTATTTTAACATGAATC
>DZ3285_Horadandia_atukorali_horana
GGACAAATATCATTCTGAGGGGCCACGGTCATTACAAACTTATTATCAGCCGTTCCATATGTAGGTGATATATTAGTTCAATGAATCTGAGGGGGATTTTCTGTAGACAACGCAACACTAACGCGATTCTTTGCATTCCACTTCCTTCTGCCGTTCATTGTTGTAGCAATAACAATAATTCATCTACTATTCCTTCATGAAACAGGGTCAAACAACCCTCTAGGACTAAACTCCAACGCAGACAAACTTCCATTTCATCCATATTTTTCCTACAAAGACCTTCTCGGATTTGTAGTAATACTTTCAGCCCTCTCGGCCCTGGCATTATTTTCCCCCAACCTTCTAGGAGACCCAGAAAATTTTACACCAGCCAATCCACTAGTTACGCCACCACATATTAAACCAGAGTGATATTTTTTATTTGCCTACGCCATTTTACGCTCTATCCCTAACAAACTGGGGGGAGTACTTGCCTTACTTTTCTCGATCTTAGTACTCCTAGTAGTGCCACTTCTTCACACCTCAAAACAACGAGGGATATCATTTCGTCCGGCCACACAATTCCTGTTTTGAGTTTTAGTGGCGGACATAATTATTTTAACATGAATC
>HM224374_Rasbora_vaterifloris_CTOL00534
GGACAAATATCATTTTGAGGTGCCACAGTTATTACAAATCTCTTATCAGCCGTACCCTATATAGGAGATATATTAGTACAATGAATTTGAGGGGGGTTCTCCGTAGATAATGCAACGCTAACACGATTCTTTGCATTCCATTTCTTACTGCCCTTTATTGTTGTAGCTATAACTATAATACACCTACTATTTCTTCATGAAACAGGATCAAACAACCCACTTGGCCTTAACTCCAACGCAGACAAACTTCCTTTCCACCCATACTTCTCTTATAAAGACCTCCTCGGCTTCATGCTAATATTACTAGGCCTATCAGCCCTGGCACTATTTTCCCCAAATCTTCTAGGTGACCCAGAAAATTTTACTCCAGCTAATCCACTAGTTACACCACCCCATATCAAGCCAGAATGATATTTTTTATTTGCATACGCTATTCTACGCTCTATCCCCAATAAACTAGGAGGAGTTCTTGCACTGCTATTTTCCATCTTAGTATTATTAGTTGTACCACTTCTCCACACCTCAAAACAACGAGGAATATCATTCCGCCCAGCCACACAAATCTTATTTTGAACATTAGTAGCAGACATGCTTATCCTAACATGAATT
>EU241471_Rasbora_vaterifloris
GGACAAATATCATTTTGAGGTGCCACAGTTATTACAAATCTCTTATCAGCCGTACCCTATATAGGAGATATATTAGTACAATGAATTTGAGGGGGGTTCTCCGTAGATAATGCAACACTAACACGATTCTTTGCATTCCATTTCTTACTGCCCTTTATTGTTGTAGCTATAACTATAATACACCTACTATTTCTTCATGAAACAGGATCAAACAACCCACTTGGCCTTAACTCCAACGCAGACAAACTTCCTTTCCACCCATACTTCTCTTATAAAGACCTCCTCGGCTTCATGCTAATATTACTAGGCCTATCAACCCTGGCACTATTTTCCCCAAATCTTCTAGGTGACCCAGAAAATTTTACTCCAGCTAATCCACTAGTTACACCACCTCATATTAAGCCAGAATGATACTTTCTATTTGCATATGCTATTCTACGCTCTATCCCCAATAAACTAGGAGGAGTTCTTGCACTGCTATTTTCCATCTTAGTATTATTAGTTGTACCACTCCTCCACACCTCAAAACAACGAGGAATATCATTCCGCCCAGCCACACAAATCTTATTTTGAACATTAGTAGCAGACATGCTTATCCTAACATGAATT
>AP011432_Rasbora_vaterifloris
GGACAAATATCATTTTGAGGTGCCACAGTTATTACAAATCTCTTATCAGCCGTACCCTATATAGGAGATATATTAGTACAATGAATTTGAGGAGGGTTCTCCGTAGATAATGCAACACTAACACGATTTTTTGCATTCCATTTCTTACTGCCCTTTATTGTTGTAGCTATAACTATAATACACCTACTATTTCTTCATGAAACAGGATCAAACAACCCACTTGGCCTTAACTCCAACGCAGACAAACTTCCTTTCCACCCATACTTCTCTTATAAAGACCTCCTTGGCTTCATGCTAATATTACTAGGCCTATCAACCCTGGCACTATTTTCCCCAAATCTTCTAGGTGACCCAGAAAATTTCACTCCAGCTAATCCACTAGTTACACCACCTCATATTAAGCCAGAATGATACTTTCTATTTGCATATGCTATTCTACGCTCTATCCCCAATAAACTAGGAGGAGTTCTTGCACTGCTATTTTCCATCTTAGTATTATTAGTTGTACCACTCCTCCACACCTCAAAACAACGAGGAATATCATTCCGCCCAGCCACACAAATCTTATTTTGAACATTAGTAGCAGACATGCTTATCCTAACATGAATT
>DZ3114_Horadandia_atukorali_dombagaskanda
GGACAAATATCATTCTGAGGGGCCACGGTCATTACAAACTTATTATCAGCCGTTCCATATGTAGGTGATATATTAGTTCAATGAATCTGAGGGGGATTTTCTGTAGACAACGCAACACTAACGCGATTCTTTGCATTCCACTTCCTTCTGCCGTTCATTGTTGTAGCAATAACAATAATTCATCTACTATTCCTTCATGAAACAGGGTCAAACAACCCTCTAGGACTAAACTCCAACGCAGACAAACTTCCATTTCATCCATATTTTTCCTACAAAGACCTTCTCGGATTTGTAGTAATACTTTCAGCCCTCTCGGCCCTGGCATTATTTTCCCCCAACCTTCTAGGAGACCCAGAAAATTTTACACCAGCCAATCCACTAGTTACGCCACCACATATTAAACCAGAGTGATATTTTTTATTTGCCTACGCCATTTTACGCTCTATCCCTAACAAACTGGGGGGAGTACTTGCCTTACTTTTCTCGATCTTAGTACTCCTAGTAGTGCCACTTCTTCACACCTCAAAACAACGAGGGATATCATTTCGTCCGGCCACACAATTCCTGTTTTGAGTTTTAGTGGCGGACATAATTATTTTAACATGAATC
>WHT61_Horadandia_atukorali_Gin
NNNNNNNNNNNNNNNNNNNNNNNNNNNNNNNNNNNNNNNNNNNNNNNNGCCGTTCCATATGTAGGTGATATATTAGTTCAATGAATCTGAGGGGGATTTTCTGTAGACAACGCAACACTAACGCGATTCTTTGCATTCCACTTCCTTCTGCCGTTCATTGTTGTAGCAATAACAATAATTCATCTACTATTCCTTCATGAAACAGGGTCAAACAACCCTCTAGGACTAAACTCCAACGCAGACAAACTTCCATTTCATCCATATTTTTCCTACAAAGACCTTCTCGGATTTGTAGTAATACTTTCAGCCCTCTCGGCCCTGGCATTATTTTCCCCCAACCTTCTAGGAGACCCAGAAAATTTTACACCAGCCAATCCACTAGTTACGCCACCACATATTAAACCAGAGTGATATTTTTTATTTGCCTACGCCATTTTACGCTCTATCCCTAACAAACTGGGGGGAGTACTTGCCTTACTTTTCTCGATCTTAGTACTCCTAGTAGTGCCACTTCTTCACACCTCAAAACAACGAGGGATATCATTTCGTCCGGCCACACAATTCCTGTTTTGAGTTTTAGTGGCGGACATAATTATTTTAACATGNNNN
>EU241444_Malayochela_maassi
GGACAAATATCCTTCTGAGGCGCCACAGTAATTACAAACTTGTTATCAGCAGTACCTTACGTAGGGGACATATTAGTACAATGAATTTGAGGTGGGTTCTCCGTAGATAATGCAACACTAACACGATTCTTCGCATTCCATTTCCTTCTACCATTTATTGTTGCGGCAGCAACTTTATTACATCTACTATTTCTTCACGAAACCGGATCAAACAACCCCTTAGGATTAAACTCCAATGTTGATAAAGTACCCTTTCATCCCTACTTCTCCTATAAAGATCTTCTTGGGTTTGTAGTTATACTCCTTGCATTAACGCTACTAGCATTATTTTCCCCTAACCTTTTAGGAGATCCAGAAAATTTTACACCCGCTAACCCCTTGGTAACACCACCACATATTAAACCAGAATGATATTTCTTATTTGCCTACGCCATTTTACGGTCAATTCCAAATAAATTAGGAGGAGTCCTAGCTTTACTATTTTCTATTCTAGTACTACTTCTTGTTCCACTTCTCCACACCTCTAAACAACGAGGAGCAACATTTCGCCCAATCACACAAATATTATTCTGAACATTAGTAGCAGATATAATTGTATTAACATGAATT
>EF151100_Devario_regina_LR1644
GGACAAATGTCATTCTGAGGGGCCACAGTCATTACAAATCTTCTATCAGCCGTACCATACATAGGGAACACCCTAGTTCAATGAACCTGAGGGGGCTTCTCAGTAGATAACGCAACATTAACACGATTCTTCGCATTCCATTTCCTTCTCCCCTTTGTTGTCGCCGCCATGATCATTCTTCATCTCTTATTCCTTCATGAAACAGGGTCAAACAACCCAATTGGATTAAACCCTAACATAGACAAAATCTCATTTCACCCATACTTTTCTAATAAAGATCTTTTAGGATTTGCCATAATAATATTCGCCCTAGCATCATTAGCACTATTCTCACCCAACCTTTTAGGAGACCCAGAAAACTTCACCCCAGCCAACCCACTAGTCACCCCACCGCACATTAAACCAGAATGATACTTCCTGTTCGCCTACGCCATCCTACGATCCATCCCAAATAAACTAGGAGGAGTACTAGCATTACTATTCTCAATTCTAGTCTTATTAGTAGTACCAATTCTCCACACCTCAAAACAACGAGGACTAACATTTCGCCCAATCACCCAATTCCTATTTTGAACCCTAGTAGCAGATATACTTGTACTAACATGAATT
>EU241417_Laubuca_dadiburjori
GGACAAATATCATTTTGAGGAGCTACAGTTATTACAAATCTTCTATCAGCCGTGCCTTACATCGGTGACGTCCTAGTGCAGTGAATCTGAGGTGGATTCTCAGTTGATAATGCAACACTCACACGATTTTTCGCATTTCACTTCCTCCTACCCTTTATTGTTGCCGCAATAGTAATCCTTCATCTTTTATTTCTTCATGAAACAGGATCTAATAATCCAATTGGCCTAAACCCTAACATGGATAAAATTTCATTTCATCCATACTTCTCAAACAAAGATCTCCTTGGATTCGCAGTTATAATATTAGCCCTCACACTCCTAGCATTATTTTCTCCCAACTTATTAGGAGACCCAGAAAATTTTACACCCGCCAACCCCTTAGTAACCCCACCCCACATTAAGCCAGAGTGATACTTTTTATTTGCCTATGCCATCTTACGGTCTATTCCAAATAAACTTGGGGGAGTGCTAGCACTTCTATTTTCTATTTTAATCTTAATAGTGGTACCTATCCTTCACACATCTAAACAACGAGGCTTAACATTCCGTCCAGTAACACAATTTATATTTTGGACTTTAGCAGCTGATATAATAGTATTAACATGAATT
